# Supplementary material for: Culture-Independent PCR Detection and Differentiation of Mycobacteria spp. in Antemortem Respiratory Samples from African Elephants (Loxodonta Africana) and Rhinoceros (Ceratotherium Simum, Diceros Bicornis) in South Africa
Source: Pathogens. 2022 Jun 20;11(6):709. doi: 10.3390/pathogens11060709 (PMC9230505; doi:10.3390/pathogens11060709)
Supplement: Supplementary file 1 [file pathogens-11-00709-s001.zip]

Archive with 1 entries (1 files):
- pathogens-1767809-supplementary.xlsx
