# Supplementary material for: Culture-Independent PCR Detection and Differentiation of Mycobacteria spp. in Antemortem Respiratory Samples from African Elephants (Loxodonta Africana) and Rhinoceros (Ceratotherium Simum, Diceros Bicornis) in South Africa
Source: Pathogens. 2022 Jun 20;11(6):709. doi: 10.3390/pathogens11060709 (PMC9230505; doi:10.3390/pathogens11060709)
Supplement: Supplementary file 1 [file pathogens-11-00709-s001.zip › pathogens-1767809-supplementary.xlsx]

## Sheet: Sheet1
				Performed directly on respiratory samples				Mycobacterial culture results
Species	Sample ID	Sample type	Location (SA)	Xpert MTB/RIF Ultra	ku Mycobacteria spp. PCR (600bp)	rpoB Mycobacteria spp. PCR (740bp)	Hain CMdirect V1.0 LPA	MGIT+TiKa (rpoB+hsp65 PCR)	ESAT-6 PCR	CFP-10 PCR
White Rhino	18/29	BALF	KNP	MTB NOT DETECTED	Negative	Negative	Negative	Negative	Negative	Negative
White Rhino	18/30	BALF	KNP	MTB NOT DETECTED	Negative	Negative	Negative	Negative	Negative	Negative
White Rhino	18/32	BALF	KNP	MTB NOT DETECTED	Negative	Negative	Negative	Negative	Negative	Negative
White Rhino	18/62	BALF	KNP	MTB NOT DETECTED	Negative	Negative	Negative	Negative	Negative	Negative
White Rhino	18/63	BALF	KNP	MTB NOT DETECTED	Negative	Negative	Negative	Negative	Negative	Negative
White Rhino	18/64	BALF	KNP	MTB NOT DETECTED	Negative	Negative	Negative	Negative	Negative	Negative
White Rhino	18/65	BALF	KNP	MTB NOT DETECTED	Negative	Negative	Negative	Negative	Negative	Negative
Black Rhino	18/93	BALF	KNP	MTB NOT DETECTED	Negative	Negative	Negative	Negative	Negative	Negative
White Rhino	18/106	BALF	KNP	MTB NOT DETECTED	Negative	Negative	Negative	Negative	Negative	Negative
White Rhino	18/107	BALF	KNP	MTB NOT DETECTED	Negative	Negative	Negative	Negative	Negative	Negative
White Rhino	18/108	BALF	KNP	MTB NOT DETECTED	Negative	Negative	Negative	Negative	Negative	Negative
White Rhino	18/109	BALF	KNP	MTB NOT DETECTED	Negative	Negative	Negative	Negative	Negative	Negative
White Rhino	18/165	BALF	KNP	MTB NOT DETECTED	Negative	Negative	Negative	Negative	Negative	Negative
White Rhino	18/170	BALF	KNP	MTB NOT DETECTED	Negative	Negative	Negative	Negative	Negative	Negative
White Rhino	18/185	BALF	KNP	MTB NOT DETECTED	Negative	Negative	Negative	Negative	Negative	Negative
White Rhino	19/44	BALF	KNP	MTB NOT DETECTED	Negative	Negative	Negative	Negative	Negative	Negative
White Rhino	19/45	BALF	KNP	MTB NOT DETECTED	Negative	Negative	Negative	Negative	Negative	Negative
White Rhino	19/47	BALF	KNP	MTB NOT DETECTED	Negative	Negative	Negative	Negative	Negative	Negative
White Rhino	19/418	BALF	KNP	MTB NOT DETECTED	Negative	Negative	Negative	Negative	Negative	Negative
White Rhino	19/419	BALF	KNP	MTB NOT DETECTED	Negative	Negative	Negative	Negative	Negative	Negative
Black Rhino	MB	BALF	Zoo	MTB NOT DETECTED	Negative	Negative	Negative	Negative	Negative	Negative
Elephant	18/110	BALF	KNP	MTB NOT DETECTED	mixed NTMS - M. Szulgai	M. Szulgai	M. Szulgai	Negative	Negative	Negative
Elephant	18/157	BALF	KNP	MTB NOT DETECTED	M. fortuitum group	M. fortriutum group	M. fortriutum group	Negative	Negative	Negative
Elephant	18/163	BALF	KNP	MTB NOT DETECTED	M. fortuitum group	M. interjectum	M. fortriutum group	Negative	Negative	Negative
Elephant	18/167	BALF	KNP	MTB NOT DETECTED	M. fortuitum group	M. fortriutum group	M. fortriutum group	Negative	Negative	Negative
Elephant	18/255	BALF	KNP	MTB TRACE DETECTED	M. africanum	M. africanum	MTBC/M. fortiutum	Negative	Positive	Positive
Elephant	18/522	BALF	KNP	MTB NOT DETECTED	Negative	Negative	M. fortriutum group	Negative	Negative	Negative
Elephant	18/523	BALF	KNP	MTB NOT DETECTED	Negative	Negative	Negative	Negative	Negative	Negative
Elephant	18/524	BALF	KNP	MTB TRACE DETECTED	M. bovis	M. bovis	MTBC/mixed infection	Negative	Positive	Positive
Elephant	18/528	BALF	KNP	MTB NOT DETECTED	M. avium complex	M.avium complex	M. fortriutum group	Negative	Negative	Negative
Elephant	18/519	BALF	KNP	MTB NOT DETECTED	Negative	M. interjectum	M. fortriutum group/ M. interjectum/ M. Szulgai	Negative	Positive	Positive
Elephant	18/540	BALF	KNP	MTB NOT DETECTED	M. intracellulare	M. intracellulare	M. fortuitum group/ M. interjectum/ M. Szulgai/ M. kansasii	Negative	Positive	Positive
Elephant	19/482	BALF	KNP	MTB TRACE DETECTED	M. avium complex	Mycobacteria spp.	MTBC/mixed NTM infection	Negative	Positive	Positive
Elephant	LD	BALF	Zoo	MTB NOT DETECTED	mixed NTMs	mixed NTMs	mixed NTM	Negative	Negative	Negative
Elephant	18/157	TW	KNP	MTB NOT DETECTED	M. fortuitum group	Negative	M. fortriutum group	Negative	Negative	Negative
Elephant	18/529	TW	KNP	MTB NOT DETECTED	mixed NTMs - M. avium subsp. Paratuberculosis	M. avium comlpex	M. fortriutum group	Negative	Negative	Negative
Elephant	18/536	TW	KNP	MTB TRACE DETECTED	M. orygis	M. orygis	MTBC/mixed NTM infection	Negative	Positive	Positive
Elephant	18/537	TW	KNP	MTB NOT DETECTED	Negative	M. interjectum	M. interjectum/ M. fortiutum group	Negative	Negative	Negative
Elephant	18/540	TW	KNP	MTB NOT DETECTED	M. fortuitum group	M. interjectum	M. interjectum/ M. fortiutum group	Negative	Negative	Negative
Elephant	19/482	TW	KNP	MTB NOT DETECTED	M. fortuitum	M. fortriutum	M. fortriutum group	Negative	Negative	Negative
Elephant	19/52	BALF	KNP	MTB NOT DETECTED	mixed NTMs- M. avium complex	M. interjectum	M. avium/ M. interjectum	Negative	Positive	Positive
Elephant	LD	BALF	Zoo	MTB NOT DETECTED	Negative	Negative	Negative	Negative	Negative	Negative
Elephant	21/486	TW	KNP	MTB NOT DETECTED	Negative	Negative	Negative	Negative	Negative	Negative
Elephant	21/497	TW	KNP	MTB NOT DETECTED	Negative	Negative	Negative	Negative	Negative	Negative
Elephant	21/498	TW	KNP	MTB NOT DETECTED	Negative	Negative	Negative	Negative	Negative	Negative
Elephant	21/499	TW	KNP	MTB NOT DETECTED	Negative	Negative	Negative	Negative	Negative	Negative
